# Supplementary material for: A lifespan perspective on depression in the postpartum period in a racially and socioeconomically diverse sample of young mothers
Source: Psychol Med. 2022 May 6;53(10):4415–23. doi: 10.1017/S0033291722001210 (PMC9637236; doi:10.1017/S0033291722001210)
Supplement: Supplementary file 1 [file S0033291722001210sup.zip]

Archive with 2 entries (2 files):
- S0033291722001210sup001.docx
- S0033291722001210sup002.docx
